# Supplementary material for: Antimicrobial-Resistant Klebsiella pneumoniae Carriage and Infection in Specialized Geriatric Care Wards Linked to Acquisition in the Referring Hospital
Source: Clin Infect Dis. 2018 Jan 11;67(2):161–70. doi: 10.1093/cid/ciy027 (PMC6030810; doi:10.1093/cid/ciy027)
Supplement: Supplementary Table 1 [file ciy027_suppl_supplementary_table_1.txt]

Biosample	Run accession (Illumina reads)	Bioproject	Sample ID	Patient ID	Sample Type	Date of collection	Hospital	Caulfield ward	MLST	Capsule Locus type (KL; Kaptive best match)	AMR phenotype (acquired resistance to drugs tested; note all strains have intrinsic ampicillin resistance)	AMR genes (acquired)	Analyses included	Comment	Run accession (ONT reads)	Assembly accession numbers (Plasmids numbered from largest to smallest)
SAMN07211282	SRR5665580	PRJEB6891	KSB1_9D	CH0138	Rectal swab	3/09/13	Caulfield	Study ward	ST340	KL15	"Amc, Tim, Tzp, Kz, Caz, Cro, Gen, Tob, Cip, Nor, Tmp, Sxt"	"aadA2, aac3-IIa, aac6ib-cr, strB, strA, qnrB1, catB4, sul1, sul2, tetA, dfrA14, bla-TEM-105, bla-OXA-1, bla-CTX-M-15"	"species tree, ST340 tree"	Nanopore sequence and hybrid assembly available	SRR5665599	"Chromosome: CP024535, Plasmids: CP024536-CP024541"
SAMEA3357077	ERR1023800	PRJEB6891	INF157	AH0095	Blood culture	26/08/13	Alfred	n/a	ST340	KL15	"Amc, Tim, Tzp, Kz, Fox, Caz, Cro, Fep, Mer, Gen, Tob, Cip, Nor, Tmp, Sxt"	"strB, strA, aac6Ib-cr, aadA2, aac3-IIa, qnrB1, mphA, catB3, catB4, sul1, sul2, tetA, dfrA14, bla-TEM-105, bla-OXA-1, bla-CTX-M-15, bla-IMP-26"	ST340 tree	Non-CGMC study ward ST340; Nanopore sequence and hybrid assembly available	SRR6175467	"Chromosome: CP024528, Plasmids: CP024529-CP024534"
SAMEA3357080	ERR1023801	PRJEB6891	INF158	AH0095	Cerebral spinal fluid	26/08/13	Alfred	n/a	ST340	KL15	"Amc, Tim, Tzp, Kz, Fox, Caz, Cro, Fep, Mer, Gen, Tob, Cip, Nor, Tmp, Sxt"	"strB, strA, aac6Ib-cr, aadA2, aac3-IIa, qnrB1, mphA, catB3, catB4, sul1, sul2, tetA, dfrA14, bla-TEM-105, bla-OXA-1, bla-CTX-M-15, bla-IMP-26"	ST340 tree	Non-CGMC study ward ST340; Nanopore sequence and hybrid assembly available	SRR6175468	"Chromosome: CP024521, Plasmids: CP024522-CP024527"
SAMEA3357268	ERR1008735	PRJEB6891	INF274	CH0138	Urine	2/01/14	Alfred	n/a	ST340	KL15	"Amc, Tim, Tzp, Kz, Caz, Cro, Gen, Tob, Cip, Nor, Tmp, Sxt"	"aadA2, aac3-IIa, aac6ib-cr, strB, strA, qnrB1, catB4, sul1, sul2, tetA, dfrA14, bla-TEM-105, bla-OXA-1, bla-CTX-M-15"	ST340 tree	Non-CGMC study ward ST340; Nanopore sequence and hybrid assembly available	SRR6202032	"Chromosome: CP024570, Plasmids: CP024571-CP024575"
SAMEA3357272	ERR1008737	PRJEB6891	INF278	CH0138	Urine	8/01/14	Alfred	n/a	ST340	KL15	"Amc, Tim, Tzp, Kz, Fox, Caz, Cro, Fep, Mer, Gen, Tob, Cip, Nor, Tmp, Sxt"	"aadA2, aac3-IIa, aac6ib-cr, strB, strA, qnrB1, catB4, sul1, sul2, tetA, dfrA14, bla-TEM-105, bla-OXA-1, bla-CTX-M-15"	ST340 tree	Non-CGMC study ward ST340; Nanopore sequence and hybrid assembly available	SRR6202031	"Chromosome: CP024563, Plasmids: CP024564-CP024569"
SAMEA3357010	ERR1023775	PRJEB6891	INF042	CH0110	Urine	8/05/13	Caulfield	Other ward	ST37	KL14	none	none	species tree		SRR5665597	"Chromosome: CP024542, Plasmids: CP024543-CP024544"
SAMEA3357043	ERR1023792	PRJEB6891	INF059	CH0110	Urine	16/05/13	Caulfield	Other ward	ST37	KL14	Tmp	none	species tree		SRR5665596	"Chromosome: CP024545, Plasmids: CP024546-CP024547"
SAMEA3357374	ERR1023671	PRJEB6891	KSB1_7J	CH0252	Rectal swab	4/02/14	Caulfield	Study ward	ST37	KL14	none	none	species tree		SRR5665594	Chromosome: CP024548
SAMEA3357193	ERR1008775	PRJEB6891	INF322	KC0268	Urine	17/02/14	Caulfield	Study ward	ST29	KL30	"Amc, Tim, Kz, Caz, Cro, Tob, Tmp, Sxt"	"strB, strA, qnrB1, catB4, sul2, tetA, dfrA14, bla-OXA-1, bla-TEM-105, bla-CTX-M-15"	"species tree, ST29 tree"		SRR6175474	"Chromosome: CP024482, Plasmids: CP022483-CP024488"
SAMEA3357223	ERR1008714	PRJEB6891	INF249	KC0191	Urine	1/12/13	Caulfield	Study ward	ST29	KL30	"Amc, Tim, Tzp, Kz, Cro, Fep, Tob, Tmp, Sxt"	"strB, strA, qnrB1, catB4, sul2, tetA, dfrA14, bla-OXA-1, bla-TEM-105, bla-CTX-M-15"	"species tree, ST29 tree"		SRR6175473	"Chromosome: CP024489, Plasmids: CP024490-CP024495"
SAMEA3357325	ERR1023628	PRJEB6891	KSB1_4E	CH0142	Rectal swab	10/09/13	Caulfield	Study ward	ST323	KL21	"Tim, Tzp, Kz, Fox, Caz, Cro, Tob, Cip, Tmp, Sxt"	"strB, strA, qnrB1, catB4, sul2, tetA, dfrA14, bla-OXA-1, bla-TEM-105, bla-CTX-M-15"	"species tree, ST323 tree"		SRR6175471	"Chromosome: CP024499, Plasmids: CP024500-CP024503"
SAMEA3357328	ERR1023631	PRJEB6891	KSB1_7E	CH0150	Rectal swab	17/09/13	Caulfield	Study ward	ST323	KL21	none	none	"species tree, ST323 tree"		SRR6175472	"Chromosome: CP024496, Plasmids: CP024497-CP024498"
SAMEA3357381	ERR1023674	PRJEB6891	KSB1_10J	CH0260	Rectal swab	11/02/14	Caulfield	Study ward	ST323	KL21	"Cro, Tmp, Sxt"	"strB, strA, sul2, dfrA14, bla-TEM-105, bla-CTX-M-15"	"species tree, ST323 tree"		SRR6175469	"Chromosome: CP024515, Plasmids: CP024516-CP024520"
SAMEA3357405	ERR1023685	PRJEB6891	KSB2_1B	CH0274	Rectal swab	25/02/14	Caulfield	Study ward	ST323	KL21	"Kz, Cro, Tmp, Sxt"	"strB, strA, qnrB1, sul2, dfrA14, bla-TEM-105, bla-CTX-M-15"	"species tree, ST323 tree"		SRR6175470	"Chromosome: CP024504, Plasmids: CP024505-CP024514"
SAMN07211279	SRR5665579	PRJEB6891	INF163	CH0138	Urine	3/09/13	Caulfield	Study ward	ST340	KL15	"Amc, Tim, Tzp, Kz, Caz, Cro, Gen, Tob, Cip, Nor, Tmp, Sxt"	"aadA2, aac3-IIa, aac6ib-cr, strB, strA, qnrB1, catB4, sul1, sul2, tetA, dfrA14, bla-TEM-105, bla-OXA-1, bla-CTX-M-15"	"species tree, ST340 tree"		SRR5665591	"Chromosome: CP024549, Plasmids: CP024550-CP024555"
SAMN07211280	SRR5665578	PRJEB6891	INF164	CH0138	Urine	3/09/13	Caulfield	Study ward	ST340	KL15	"Amc, Tim, Tzp, Kz, Fox, Caz, Cro, Fep, Mer, Gen, Tob, Cip, Nor, Tmp, Sxt"	"strB, strA, aac6Ib-cr, aadA2, aac3-IIa, qnrB1, mphA, catB3, catB4, sul1, sul2, tetA, dfrA14, bla-TEM-105, bla-OXA-1, bla-CTX-M-15, bla-IMP-26"	"species tree, ST340 tree"		SRR5665590	"Chromosome: CP024556, Plasmids: CP024557-CP024562"
SAMN06112197	SRR5082456	PRJNA351909	KSB1_5D	AH0095	Rectal swab	27/08/13	Alfred	n/a	ST340	KL15	"Amc, Tim, Tzp, Kz, Fox, Caz, Cro, Fep, Mer, Gen, Tob, Cip, Nor, Tmp, Sxt"	"strB, strA, aac6Ib-cr, aadA2, aac3-IIa, qnrB1, mphA, catB3, catB4, sul1, sul2, tetA, dfrA14, bla-TEM-105, bla-OXA-1, bla-CTX-M-15, bla-IMP-26"	ST340 tree	Non-CGMC study ward ST340; Nanopore sequence and hybrid assembly available	SRR6192954	"Chromosome: CP024191, Plasmids: CP024192-CP024197"
SAMEA3357244	ERR1008724	PRJEB6891	INF261	AK0261	Urine	12/12/13	Caulfield	Other ward	ST29	KL30	"Amc, Tim, Kz, Caz, Cro, Tob, Tmp, Sxt"	"strB, strA, qnrB1, catB4, sul2, tetA, dfrA14, bla-OXA-1, bla-TEM-105, bla-CTX-M-15"	ST29 tree	Non-CGMC study ward ST29		
SAMEA3357292	ERR1008747	PRJEB6891	INF289	KC0235	Urine	21/01/14	Caulfield	Other ward	ST29	KL30	"Amc, Tim, Kz, Caz, Cro, Tmp, Sxt"	"strB, strA, qnrB1, catB4, sul2, tetA, dfrA14, bla-OXA-1, bla-TEM-105, bla-CTX-M-15"	ST29 tree	Non-CGMC study ward ST29		
SAMEA3357177	ERR1008766	PRJEB6891	INF313	KC0200	Urine	17/02/14	Alfred	n/a	ST29	KL30	"Amc, Tim, Kz, Caz, Cro, Tmp, Sxt"	"strB, strA, qnrB1, catB4, sul2, tetA, dfrA14, bla-OXA-1, bla-TEM-105, bla-CTX-M-15"	ST29 tree	Non-CGMC study ward ST29		
SAMEA3357179	ERR1008767	PRJEB6891	INF314	KC0260	Urine	14/02/14	Alfred	n/a	ST29	KL30	"Amc, Tim, Tzp, Kz, Fox, Caz, Cro, Cip, Nor, Tmp, Sxt"	"strB, strA, qnrB1, catB4, sul2, tetA, dfrA14, bla-OXA-1, bla-TEM-105, bla-CTX-M-15"	ST29 tree	Non-CGMC study ward ST29		
SAMEA3357217	ERR1035991	PRJEB6891	INF246	KC0189	Urine	26/11/13	Alfred	n/a	ST29	KL30	"Amc, Tim, Tzp, Kz, Caz, Cro, Fep, Tmp, Sxt"	"strB, strA, qnrB1, catB4, sul2, tetA, dfrA14, bla-OXA-1, bla-TEM-105, bla-CTX-M-15"	ST29 tree	Non-CGMC study ward ST29		
SAMEA3357225	ERR1008715	PRJEB6891	INF250	KC0200	Urine	2/12/13	Alfred	n/a	ST29	KL30	"Tim, Kz, Cro, Tmp, Sxt"	"strB, strA, qnrB1, catB4, sul2, tetA, dfrA14, bla-OXA-1, bla-TEM-105, bla-CTX-M-15"	ST29 tree	Non-CGMC study ward ST29		
SAMEA3357254	ERR1015287	PRJEB6891	INF354	KC0200	Urine	31/03/14	Alfred	n/a	ST29	KL30	"Tim, Kz, Cro, Tmp, Sxt"	"strB, strA, qnrB1, catB4, sul2, tetA, dfrA14, bla-OXA-1, bla-TEM-105, bla-CTX-M-15"	ST29 tree	Non-CGMC study ward ST29		
SAMEA3357273	ERR1008738	PRJEB6891	INF279	KC0200	Urine	6/01/14	Alfred	n/a	ST29	KL30	"Tim, Kz, Caz, Cro, Tmp, Sxt"	"strB, strA, qnrB1, catB4, sul2, tetA, dfrA14, bla-OXA-1, bla-TEM-105, bla-CTX-M-15"	ST29 tree	Non-CGMC study ward ST29		
SAMEA3357278	ERR1008740	PRJEB6891	INF282	KC0228	Urine	17/01/14	Alfred	n/a	ST29	KL30	"Amc, Tim, Kz, Caz, Cro, Tob, Tmp, Sxt"	"strB, strA, qnrB1, catB4, sul2, tetA, dfrA14, bla-OXA-1, bla-TEM-105, bla-CTX-M-15"	ST29 tree	Non-CGMC study ward ST29		
SAMN06112231	SRR5082464	PRJNA351909	INF332	KC0278	Urine	11/03/14	Alfred	n/a	ST29	KL30	none	"strB, strA, qnrB1, catB4, sul2, tetA, dfrA14, bla-OXA-1, bla-TEM-105, bla-CTX-M-15"	ST29 tree	Non-CGMC study ward ST29		
SAMEA3357060	ERR1008705	PRJEB6891	INF148	AK0148	Urine	14/08/13	Caulfield	Other ward	ST323	KL21	"Kz, Caz, Cro, Tob, Tmp"	"qnrB1, catB4, tetA, dfrA14, bla-OXA-1, bla-CTX-M-15"	ST323 tree	Non-CGMC study ward ST323		
SAMEA3357266	ERR1015292	PRJEB6891	INF360	AK0360	Urine	2/04/14	Caulfield	Other ward	ST323	KL21	"Amc, Gen, Tob, Cip, Tmp"	"aac3-IIa, qnrB1, catB4, tetA, dfrA14, bla-OXA-1"	ST323 tree	Non-CGMC study ward ST323		
SAMEA3356947	ERR1023739	PRJEB6891	INF003	KC0025	Other (fluid)	5/04/13	Alfred	n/a	ST323	KL21	"Tim, Kz, Cro, Tob, Tmp, Sxt"	"strB, strA, qnrB1, catB4, sul2, tetA, dfrA14, bla-TEM-105, bla-OXA-1, bla-CTX-M-15"	ST323 tree	Non-CGMC study ward ST323		
SAMEA3356995	ERR1008674	PRJEB6891	INF115	KC0041	Pneumonia	11/07/13	Alfred	n/a	ST323	KL21	"Tim, Kz, Fox, Caz, Cro, Tob, Cip, Tmp, Sxt"	"strB, strA, qnrB1, catB4, sul2, tetA, dfrA14, bla-OXA-1, bla-TEM-105, bla-CTX-M-15"	ST323 tree	Non-CGMC study ward ST323		
SAMEA3357025	ERR1023783	PRJEB6891	INF050	KC0041	Pneumonia	14/05/13	Alfred	n/a	ST323	KL21	"Tim, Kz, Fox, Caz, Cro, Cip, Tmp, Sxt"	"strB, strA, qnrB1, catB4, sul2, tetA, dfrA14, bla-OXA-1, bla-TEM-105, bla-CTX-M-15"	ST323 tree	Non-CGMC study ward ST323		
SAMEA3357033	ERR1008692	PRJEB6891	INF133	KC0079	Wound swab	29/07/13	Alfred	n/a	ST323	KL21	"Amc, Tim, Tzp, Kz, Fox, Caz, Cro, Cip, Tmp, Sxt"	"strB, strA, qnrB1, catB4, sul2, tetA, dfrA14, bla-OXA-1, bla-TEM-105, bla-CTX-M-15"	ST323 tree	Non-CGMC study ward ST323		
SAMEA3357063	ERR1008629	PRJEB6891	INF070	KC0068	Urine	28/05/13	Alfred	n/a	ST323	KL21	"Kz, Cro, Tmp, Sxt"	"strB, strA, qnrB1, sul2, tetA, dfrA14, bla-TEM-105, bla-CTX-M-15"	ST323 tree	Non-CGMC study ward ST323		
SAMEA3357070	ERR1008632	PRJEB6891	INF073	KC0068	Urine	28/05/13	Alfred	n/a	ST323	KL21	"Kz, Caz, Cro"	bla-CTX-M-15	ST323 tree	Non-CGMC study ward ST323		
SAMEA3357109	ERR1008652	PRJEB6891	INF093	KC0079	Wound swab	21/06/13	Alfred	n/a	ST323	KL21	"Amc, Tim, Tzp, Kz, Fox, Caz, Cro, Fep, Tob, Cip, Nor, Tmp, Sxt"	"strB, strA, qnrB1, catB4, sul2, tetA, dfrA14, bla-OXA-1, bla-TEM-105, bla-CTX-M-15"	ST323 tree	Non-CGMC study ward ST323		
SAMEA3357111	ERR1008653	PRJEB6891	INF094	KC0079	Urine	22/06/13	Alfred	n/a	ST323	KL21	"Amc, Tim, Tzp, Kz, Fox, Caz, Cro, Fep, Cip, Tmp, Sxt"	"strB, strA, qnrB1, catB4, sul2, tetA, dfrA14, bla-OXA-1, bla-TEM-105, bla-CTX-M-15"	ST323 tree	Non-CGMC study ward ST323		
SAMEA3357203	ERR1008779	PRJEB6891	INF327	KC0241	Urine	3/03/14	Alfred	n/a	ST323	KL21	"Kz, Cro, Tmp, Sxt"	"strB, strA, sul2, dfrA14, bla-TEM-105, bla-CTX-M-15"	ST323 tree	Non-CGMC study ward ST323		
SAMEA3357242	ERR1008723	PRJEB6891	INF260	KC0209	Pneumonia	14/12/13	Alfred	n/a	ST323	KL21	"Tim, Kz, Cro, Tob, Tmp, Sxt"	"strB, strA, qnrB1, catB4, sul2, tetA, dfrA14, bla-OXA-1, bla-TEM-105, bla-CTX-M-15"	ST323 tree	Non-CGMC study ward ST323		
SAMEA3357302	ERR1008752	PRJEB6891	INF295	KC0241	Urine	26/01/14	Alfred	n/a	ST323	KL21	"Kz, Cro, Tmp, Sxt"	"strB, strA, sul2, dfrA14, bla-TEM-105, bla-CTX-M-15"	ST323 tree	Non-CGMC study ward ST323		
SAMEA3357419	ERR1023692	PRJEB6891	KSB2_10B	AH0561	Rectal swab	7/03/14	Alfred	n/a	ST323	KL21	"Tim, Kz, Fox, Caz, Cro, Tob, Cip, Tmp, Sxt"	"strB, strA, qnrB1, catB4, sul2, tetA, dfrA14, bla-OXA-1, bla-TEM-105, bla-CTX-M-15"	ST323 tree	Non-CGMC study ward ST323		
SAMN06112200	SRR5082487	PRJNA351909	KSB1_1H	AH0255	Rectal swab	3/01/14	Alfred	n/a	ST323	KL21	"Amc, Tim, Tzp, Kz, Fox, Caz, Cro, Fep, Mer, Tob, Cip, Nor, Tmp, Sxt"	"qnrB1, catB4, dfrA14, bla-OXA-1, bla-CTX-M-15"	ST323 tree	Non-CGMC study ward ST323		
SAMN06112204	SRR5082446	PRJNA351909	KSB1_6J	AH0214	Rectal swab	4/02/14	Alfred	n/a	ST323	KL21	"Tim, Tzp, Kz, Fox, Caz, Cro, Tob, Cip, Tmp, Sxt"	"strB, strA, qnrB1, catB4, sul2, tetA, dfrA14, bla-TEM-105, bla-OXA-1, bla-CTX-M-15"	ST323 tree	Non-CGMC study ward ST323		
SAMN06112210	SRR5082466	PRJNA351909	KSB2_8B	AH0214	Rectal swab	10/03/14	Alfred	n/a	ST323	KL21	"Amc, Tim, Tzp, Kz, Fox, Caz, Cro, Fep, Mer, Tob, Cip, Nor, Tmp, Sxt"	"strB, strA, qnrB1, catB4, sul2, tetA, dfrA14, bla-TEM-105, bla-OXA-1, bla-CTX-M-15"	ST323 tree	Non-CGMC study ward ST323		
SAMN06112211	SRR5082467	PRJNA351909	KSB2_2B	AH0214	Rectal swab	3/03/14	Alfred	n/a	ST323	KL21	"Amc, Tim, Tzp, Kz, Fox, Caz, Cro, Fep, Mer, Tob, Cip, Nor, Tmp, Sxt"	"strB, strA, qnrB1, catB4, sul2, tetA, dfrA14, bla-OXA-1, bla-TEM-105, bla-CTX-M-15"	ST323 tree	Non-CGMC study ward ST323		
SAMN06112212	SRR5082474	PRJNA351909	KSB2_5A	AH0214	Rectal swab	17/02/14	Alfred	n/a	ST323	KL21	"Amc, Tim, Tzp, Kz, Fox, Caz, Cro, Fep, Mer, Tob, Cip, Nor, Tmp, Sxt"	"strB, strA, qnrB1, catB4, sul2, tetA, dfrA14, bla-OXA-1, bla-TEM-105, bla-CTX-M-15"	ST323 tree	Non-CGMC study ward ST323		
SAMN06112216	SRR5082444	PRJNA351909	INF302	AH0214	Rectal swab	4/02/14	Alfred	n/a	ST323	KL21	"Amc, Tim, Tzp, Kz, Fox, Caz, Cro, Tob, Cip, Tmp, Sxt"	"strB, strA, qnrB1, catB4, sul2, tetA, dfrA14, bla-OXA-1, bla-TEM-105, bla-CTX-M-15"	ST323 tree	Non-CGMC study ward ST323		
SAMN06112222	SRR5082454	PRJNA351909	INF277	AH0255	Pneumonia	13/01/14	Alfred	n/a	ST323	KL21	"Amc, Tim, Tzp, Kz, Fox, Caz, Cro, Fep, Mer, Tob, Cip, Nor, Tmp, Sxt"	"strB, strA, qnrB1, catB4, sul2, tetA, dfrA14, bla-TEM-105, bla-OXA-1, bla-CTX-M-15"	ST323 tree	Non-CGMC study ward ST323		
SAMN06112228	SRR5082463	PRJNA351909	INF333	AH0214	Pneumonia	7/03/14	Alfred	n/a	ST323	KL21	"Tim, Kz, Cro, Tob, Tmp, Sxt"	"strB, strA, qnrB1, catB4, sul2, tetA, dfrA14, bla-TEM-105, bla-OXA-1, bla-CTX-M-15"	ST323 tree	Non-CGMC study ward ST323		
SAMEA3357050	ERR1008700	PRJEB6891	INF142	AK0142	Urine	7/08/13	Caulfield	Other ward	ST340	KL15	"Amc, Tim, Tzp, Kz, Caz, Cro, Gen, Tob, Cip, Nor, Tmp, Sxt"	"aac3-IIa, strB, strA, aadA2, qnrB1, catB4, sul2, sul1, tetA, dfrA12, bla-OXA-1, bla-TEM-105, bla-CTX-M-15, SHV-11"	ST340 tree	Non-CGMC study ward ST340		
SAMEA3357312	ERR1015313	PRJEB6891	KSB1_9C	CH0107	Rectal swab	30/07/13	Caulfield	Study ward	n/a	n/a	none	n/a	excluded (mixed culture)			
SAMEA3357355	ERR1023657	PRJEB6891	KSB1_8H	CH0241	Rectal swab	14/01/14	Caulfield	Study ward	n/a	n/a	none	n/a	excluded (mixed culture)			
SAMEA3357439	ERR1023701	PRJEB6891	KSB2_2D	CH0297	Throat swab	26/03/14	Caulfield	Study ward	n/a	n/a	none	n/a	excluded (mixed culture)			
SAMEA3357279	ERR1023723	PRJEB6891	KSB1_3A	CH0011	Rectal swab	17/04/13	Caulfield	Study ward	n/a	n/a	none	n/a	excluded (low coverage)			
SAMEA3357403	ERR1023684	PRJEB6891	KSB2_10A	CH0273	Throat swab	25/02/14	Caulfield	Study ward	n/a	n/a	none	n/a	excluded (sequence data primarily E. cloacae)			
SAMEA3356971	ERR1023756	PRJEB6891	INF023	KC0061	Urine	23/04/13	Caulfield	Study ward	ST2997	KL158	none	none	species tree			
SAMEA3356988	ERR1008671	PRJEB6891	INF112	KC0135	Urine	11/07/13	Caulfield	Study ward	ST2988	KL137	none	none	species tree			
SAMEA3356993	ERR1008673	PRJEB6891	INF114	KC0136	Urine	11/07/13	Caulfield	Study ward	ST2989	KL55	none	none	species tree			
SAMEA3357053	ERR1023796	PRJEB6891	INF065	AK0065	Urine	27/05/13	Caulfield	Study ward	ST2998	KL125	none	none	species tree			
SAMEA3357082	ERR1023802	PRJEB6891	INF159	KC0109	Urine	27/08/13	Caulfield	Study ward	ST12	KL122	none	none	species tree			
SAMEA3357258	ERR1015289	PRJEB6891	INF356	KC0302	Urine	26/03/14	Caulfield	Study ward	ST661	KL28	none	none	species tree			
SAMEA3357259	ERR1008730	PRJEB6891	INF269	KC0216	Urine	22/12/13	Caulfield	Study ward	ST13	KL3	Nor	none	species tree			
SAMEA3357260	ERR1023722	PRJEB6891	INF357	KC0303	Urine	28/03/14	Caulfield	Study ward	ST30	KL64	none	none	species tree			
SAMEA3357284	ERR1015298	PRJEB6891	KSB1_5A	CH0020	Rectal swab	1/05/13	Caulfield	Study ward	ST2990	KL8	Tmp	none	species tree			
SAMEA3357289	ERR1015300	PRJEB6891	KSB1_8A	CH0029	Rectal swab	8/05/13	Caulfield	Study ward	ST2991	KL119	none	"aadA2, sul1"	species tree			
SAMEA3357291	ERR1015301	PRJEB6891	KSB1_10A	CH0025	Throat swab	8/05/13	Caulfield	Study ward	ST23	KL1	none	none	species tree			
SAMEA3357293	ERR1015302	PRJEB6891	KSB1_2B	CH0042	Throat swab	22/05/13	Caulfield	Study ward	ST2116	KL28	none	none	species tree			
SAMEA3357295	ERR1015303	PRJEB6891	KSB1_3B	CH0041	Rectal swab	22/05/13	Caulfield	Study ward	ST360	KL53	none	none	species tree			
SAMEA3357297	ERR1015304	PRJEB6891	KSB1_4B	CH0042	Rectal swab	22/05/13	Caulfield	Study ward	ST2116	KL28	none	none	species tree			
SAMEA3357299	ERR1015305	PRJEB6891	KSB1_8B	CH0053	Rectal swab	5/06/13	Caulfield	Study ward	ST2388	KL135	none	none	species tree			
SAMEA3357301	ERR1023724	PRJEB6891	KSB1_9B	CH0065	Rectal swab	18/06/13	Caulfield	Study ward	ST2996	KL20	none	none	species tree			
SAMEA3357303	ERR1015306	PRJEB6891	KSB1_10B	CH0067	Rectal swab	18/06/13	Caulfield	Study ward	ST641	KL60	none	none	species tree			
SAMEA3357307	ERR1015308	PRJEB6891	KSB1_4C	CH0089	Rectal swab	16/07/13	Caulfield	Study ward	ST1322	KL139	none	none	species tree			
SAMEA3357309	ERR1015310	PRJEB6891	KSB1_6C	CH0095	Rectal swab	23/07/13	Caulfield	Study ward	ST20	KL28	Fox	none	species tree			
SAMEA3357313	ERR1015314	PRJEB6891	KSB1_10C	CH0112	Rectal swab	6/08/13	Caulfield	Study ward	ST1966	KL58	none	none	species tree			
SAMEA3357314	ERR1015315	PRJEB6891	KSB1_1D	CH0115	Rectal swab	6/08/13	Caulfield	Study ward	ST45	KL43	none	none	species tree			
SAMEA3357316	ERR1015317	PRJEB6891	KSB1_3D	CH0112	Throat swab	6/08/13	Caulfield	Study ward	ST2136	KL102	none	none	species tree			
SAMEA3357318	ERR1015319	PRJEB6891	KSB1_6D	CH0129	Rectal swab	27/08/13	Caulfield	Study ward	ST414	KL123	none	none	species tree			
SAMEA3357319	ERR1015320	PRJEB6891	KSB1_7D	CH0131	Rectal swab	27/08/13	Caulfield	Study ward	ST461	KL117	none	none	species tree			
SAMEA3357320	ERR1015321	PRJEB6891	KSB1_8D	CH0134	Throat swab	27/08/13	Caulfield	Study ward	ST681	KL10	none	none	species tree			
SAMEA3357329	ERR1023632	PRJEB6891	KSB1_8E	CH0152	Rectal swab	17/09/13	Caulfield	Study ward	ST2994	KL35	none	none	species tree			
SAMEA3357332	ERR1023635	PRJEB6891	KSB1_1F	CH0171	Rectal swab	16/10/13	Caulfield	Study ward	ST857	KL13	none	none	species tree			
SAMEA3357333	ERR1023636	PRJEB6891	KSB1_2F	CH0173	Rectal swab	16/10/13	Caulfield	Study ward	ST2594	KL134	none	none	species tree			
SAMEA3357334	ERR1023637	PRJEB6891	KSB1_3F	CH0172	Rectal swab	16/10/13	Caulfield	Study ward	ST2089	KL19	none	none	species tree			
SAMEA3357338	ERR1023641	PRJEB6891	KSB1_8F	CH0211	Rectal swab	10/12/13	Caulfield	Study ward	ST2992	KL101	none	none	species tree			
SAMEA3357340	ERR1023643	PRJEB6891	KSB1_10F	CH0218	Throat swab	17/12/13	Caulfield	Study ward	ST1986	KL137	Ami	none	species tree			
SAMEA3357345	ERR1023648	PRJEB6891	KSB1_6G	CH0226	Throat swab	31/12/13	Caulfield	Study ward	ST37	KL153	Ami	none	species tree			
SAMEA3357346	ERR1023649	PRJEB6891	KSB1_7G	CH0227	Throat swab	31/12/13	Caulfield	Study ward	ST37	KL15	Ami	none	species tree			
SAMEA3357359	ERR1023661	PRJEB6891	KSB1_2I	CH0242	Rectal swab	22/01/14	Caulfield	Study ward	ST2993	KL151	none	none	species tree			
SAMEA3357360	ERR1023662	PRJEB6891	KSB1_3I	CH0244	Rectal swab	22/01/14	Caulfield	Study ward	ST1548	KL101	none	"aadA1-pm, sul1"	species tree			
SAMEA3357363	ERR1023665	PRJEB6891	KSB1_8I	CH0248	Throat swab	29/01/14	Caulfield	Study ward	ST127	KL30	none	none	species tree			
SAMEA3357376	ERR1023672	PRJEB6891	KSB1_8J	CH0253	Throat swab	4/02/14	Caulfield	Study ward	ST601	KL47	none	none	species tree			
SAMEA3357378	ERR1023673	PRJEB6891	KSB1_9J	CH0253	Rectal swab	4/02/14	Caulfield	Study ward	ST17	KL25	none	none	species tree			
SAMEA3357437	ERR1023700	PRJEB6891	KSB2_1D	CH0292	Rectal swab	26/03/14	Caulfield	Study ward	ST2995	KL134	none	none	species tree			
SAMEA3357451	ERR1215634	PRJEB6891	KSB2_8D	CH0306	Rectal swab	8/04/14	Caulfield	Study ward	ST643	KL38	none	none	species tree			
SAMN07211281	SRR5665581	PRJEB6891	KSB1_9A	CH0031	Throat swab	8/05/13	Caulfield	Study ward	ST2999	KL141	none	none	species tree			
SAMN07738870	SRR6175453	PRJNA351909	KSB1_1B	CH0031	Rectal swab	8/05/13	Caulfield	Study ward	ST1213	KL103	"Kz, Cro"	bla-CTX-M-55	species tree			
